# Supplementary material for: Cost-effectiveness of diagnostic laparoscopy for assessing resectability in pancreatic and periampullary cancer
Source: BMC Gastroenterol. 2015 Apr 2;15:44. doi: 10.1186/s12876-015-0270-x (PMC4394561; doi:10.1186/s12876-015-0270-x)
Supplement: Additional file 1: — Model parameters for decision tree model and range of values used in univariate sensitivity analysis. [file 12876_2015_270_MOESM1_ESM.xlsx]

## Sheet: Sheet1
Additional file 1. Model parameters for decision tree model and range of values used in univariate sensitivity analysis
	Base case value	Distribution	Alpha	Beta	Source	Range	Threshold value
Probabilities
Direct laparotomy:
Pr(not resected)	0.4	Beta	419	596	9	0.17-0.82	<0.36
If resected:
Pr(complications)	0.44	Beta	93	118	15	0-1	-
Pr(relaparotomy)	0.03	Beta	7	204	15	0-0.1	-
Pr(perioperative death)	0.03	Beta	6	205	15	0-0.1	-
If not resected:
Pr(complications)	0.24	Beta	37	118	15	0-1	-
Pr(perioperative death)	0	Beta	1	155	15	0-0.1
Diagnostic laparoscopy:
Post-test probability of unresectable disease	0.17	Beta	25.43	126.28	9	0.12-0.24	>0.22
Difference in pre-/post-test probability	0.230	Calculated internally by model
1-Difference in pre-/post-test probability	0.770	Calculated internally by model
Pr(not resected)	0.225	Calculated internally by model
Pr(inadequate laparoscopy)	0.07	Beta	10	134	16	0-0.1	-
If resected:
Pr(complications)	0.44	Beta	93	118	15	0-1	-
Pr(relaparotomy)	0.03	Beta	7	204	15	0-0.1	-
Pr(perioperative death)	0.03	Beta	6	205	15	0-0.1	-
If not resected:
Pr(complications)	0.24	Beta	37	118	15	0-1	-
Pr(perioperative death)	0	Beta	1	155	15	0-0.1	-
Unit costs
Diagnostic laparoscopy	995	Gamma	1	995	22	600-1100	-
Laparotomy (resected) no complications	7083	Gamma	1	7083	22	5000-8500	-
Laparotomy (resected) with complications	12006	Gamma	1	12 006	22	6000-16 000	-
Laparotomy (not resected) no complications	4487	Gamma	1	4487	22	3000-6000	-
Laparotomy (not resected) with complications	5378	Gamma	1	5378	22	3500-7000	-
Relaparotomy	7083	Gamma	1	7083	22	5000-8500	-
Utilities
Post-resection no complications:
2 weeks	0.6	Beta	58.2	38.8	20	0-1	-
3 months	0.74	Beta	71.78	25.22	20	0-1	-
6 months	0.8	Beta	77.6	19.4	20	0-1	-
Post-resection with complications:
2 weeks	0.57	Beta	55.29	41.71	20	0-1	-
3 months	0.71	Beta	68.87	28.13	20	0-1	-
6 months	0.78	Beta	75.66	21.34	20	0-1	-
Post-laparoscopy, then laparotomy without resection:
2 weeks	0.54	Beta	52.38	44.62	20	0-1	-
3 months	0.67	Beta	64.99	32.01	20	0-1	-
6 months	0.72	Beta	69.84	27.16	20	0-1	-
Post-laparoscopy with findings of unresectable disease:
2 weeks	0.76	Beta	73.72	23.28	20	0.5-1	-
3 months	0.72	Beta	69.84	27.16	20	0.5-1	-
6 months	0.72	Beta	69.84	27.16	20	0.5-1	-
